# Supplementary material for: Conditional Ablation of Ezh2 in Murine Hearts Reveals Its Essential Roles in Endocardial Cushion Formation, Cardiomyocyte Proliferation and Survival
Source: PLoS One. 2012 Feb 1;7(2):e31005. doi: 10.1371/journal.pone.0031005 (PMC3270034; doi:10.1371/journal.pone.0031005)
Supplement: Table S1 — Significantly up-regulated genes in the Ezh2 mutant hearts at E16.5 as analyzed by microarray (n = 3 for WT and Ezh2-cKO, respectively). The threshold of fold change was set at>or = 1.5. (XLS) [file pone.0031005.s001.xls]

## Sheet: up>=1.5-for pub
	Supplemental Table 1: Significantly up-regulated genes in the Ezh2 mutant hearts at E16.5 as analyzed by microarray (n=3 for WT and Ezh2-cKO, respectively). The threshold of fold change was set at > or = 1.5.
RefSeq	Description	Gene_symbol	fold changes	P value
NM_027116.1	NTPase, KAP family P-loop domain containing 1	Nkpd1	1.50115	0.0441184
NM_019417.3	PDZ and LIM domain 4	Pdlim4	1.5023	0.0388207
NA	NA	NA	1.50424	0.020316
NM_015812.3	regulator of G-protein signaling 6	Rgs6	1.50673	0.00448215
NM_001012402.1	heparan sulfate (glucosamine) 3-O-sulfotransferase 6	Hs3st6	1.50704	0.00692457
NM_198424.3	ORAI calcium release-activated calcium modulator 3	Orai3	1.50724	0.0421573
NM_181728.2	ADP-ribosyltransferase 3	Art3	1.51216	0.0376044
NM_016754.5	myosin light chain, phosphorylatable, fast skeletal muscle	Mylpf	1.51341	0.000580009
NM_175434.3	solute carrier family 35, member F3	Slc35f3	1.51555	0.0250429
NM_009852.3,NM_001037801.2	CD6 antigen	Cd6	1.51596	0.039318
NM_007566.2	baculoviral IAP repeat-containing 6	Birc6	1.52097	0.00119577
NM_007618.2	serine (or cysteine) peptidase inhibitor, clade A, member 6	Serpina6	1.5213	0.0176939
NM_001007268.1,NM_013849.3	dual specificity phosphatase 13	Dusp13	1.52933	0.0191773
NM_028894.1	LON peptidase N-terminal domain and ring finger 3	Lonrf3	1.53072	0.0390993
NM_001033207.3	NLR family, CARD domain containing 5	Nlrc5	1.53246	0.00807921
NM_175631.3	cerebellin 4 precursor protein	Cbln4	1.53311	0.0224238
NM_019568.2	chemokine (C-X-C motif) ligand 14	Cxcl14	1.5339	0.0285555
NM_001082483.1	EFR3 homolog B (S. cerevisiae)	Efr3b	1.53523	0.0065428
NM_011404.3	solute carrier family 7 (cationic amino acid transporter, y+ system), member 5	Slc7a5	1.53657	0.00565775
NM_130458.3	Sp7 transcription factor 7	Sp7	1.54208	0.000950826
NM_011996.2	alcohol dehydrogenase 4 (class II), pi polypeptide	Adh4	1.5427	0.0303628
NM_001127264.1,NM_011641.2,NM_001127259.1,NM_001127260.1,NM_001127262.1	transformation related protein 63	Trp63	1.54524	0.0177306
NM_024266.3	ribosomal protein S25	Rps25	1.54735	0.0389614
NM_001040085.1,NM_001040088.1,NM_001040087.1,NM_001040086.1,NM_031394.2	synaptotagmin-like 2	Sytl2	1.54937	0.000364243
XM_003084620.1,XM_003086442.1	coiled-coil domain containing 149	Ccdc149	1.55006	0.0127044
NM_023794.2	ets variant gene 5	Etv5	1.55111	0.0382097
NM_153137.4	TRAF3 interacting protein 3	Traf3ip3	1.55425	0.0397333
NM_001167891.1	neuregulin 2	Nrg2	1.55439	0.0216306
NM_010051.3	dickkopf homolog 1 (Xenopus laevis)	Dkk1	1.55474	0.0117069
NM_018750.3	Ras association (RalGDS/AF-6) domain family member 5	Rassf5	1.55709	0.0434327
NM_198106.3	solute carrier family 9, member 10	Slc9a10	1.55747	0.00717568
NM_176922.5	integrin alpha 11	Itga11	1.55784	0.013456
NM_028180.3	RIKEN cDNA 1700030F18 gene	1700030F18Rik	1.55811	0.00956482
XM_003084609.1	predicted gene 16503	Gm16503	1.56145	0.0116518
NM_198958.2	NADPH oxidase 3	Nox3	1.56219	0.0079756
NM_053199.3	cell adhesion molecule 3	Cadm3	1.563	0.0269292
NM_001164834.1,NM_001164833.1,NM_153400.4	purinergic receptor P2X, ligand-gated ion channel, 2	P2rx2	1.56946	0.0427701
NM_001033283.2	predicted gene 97	Gm97	1.575	0.0296946
NM_001009930.2	BR serine/threonine kinase 2	Brsk2	1.57659	0.00787963
NM_021431.2	nudix (nucleoside diphosphate linked moiety X)-type motif 11	Nudt11	1.57736	0.0120977
NM_029916.2	serine threonine kinase 31	Stk31	1.57766	0.0424775
NM_001098170.1	protocadherin 10	Pcdh10	1.57809	0.0142988
NM_001143802.1	family with sequence similarity 196, member A	Fam196a	1.58073	0.0234724
NM_024169.3	FK506 binding protein 11	Fkbp11	1.58074	0.0329652
NM_021325.3	CD200 receptor 1	Cd200r1	1.58194	0.0244891
NM_146223.3	complexin 3	Cplx3	1.58733	0.0015186
NM_011215.2	protein tyrosine phosphatase, receptor type, N polypeptide 2	Ptprn2	1.58946	0.0493488
XM_980604.3,XM_003086743.1	predicted gene 7866	Gm7866	1.58972	0.0389833
NM_021377.2	VPS10 domain receptor protein SORCS 1	Sorcs1	1.59222	0.00230444
NM_178886.2	low density lipoprotein receptor class A domain containing 3	Ldlrad3	1.59426	0.0105005
NM_177278.5	l(3)mbt-like 4 (Drosophila)	L3mbtl4	1.5951	0.00725473
NM_146371.1	olfactory receptor 1450	Olfr1450	1.60584	0.0203445
NM_001081011.2	SLIT-ROBO Rho GTPase activating protein 2	Srgap2	1.60687	0.0426341
NM_001033226.3	calreticulin 4	Calr4	1.61097	0.00110976
NM_178789.4	transmembrane protein 117	Tmem117	1.61449	0.043304
NM_026662.4	phosphoribosyl pyrophosphate synthetase 2	Prps2	1.61462	0.0361247
NM_012028.4	ST6 (alpha-N-acetyl-neuraminyl-2,3-beta-galactosyl-1,3)-N-acetylgalactosaminide alpha-2,6-sialyltransferase 5	St6galnac5	1.61537	0.0390039
NM_001002267.2	transmembrane protein 158	Tmem158	1.61586	0.0147324
NM_021390.3	sal-like 1 (Drosophila)	Sall1	1.6165	0.00305748
NM_001199283.1,NM_001199284.1,NM_173388.2	solute carrier family 43, member 2	Slc43a2	1.61853	0.0345941
NM_026670.4	zinc finger, MYM domain containing 1	Zmym1	1.62048	0.0113803
NM_001113474.1,NM_178611.6	leukocyte-associated Ig-like receptor 1	Lair1	1.62181	0.0233866
NM_206896.2	olfactory receptor 12	Olfr12	1.62356	0.00857936
NM_080455.2	teashirt zinc finger family member 2	Tshz2	1.62447	0.00212207
NM_010216.1	c-fos induced growth factor	Figf	1.62584	0.0192901
NM_138665.1	sarcosine dehydrogenase	Sardh	1.63109	0.0276815
NM_031180.2	klotho beta	Klb	1.64162	0.0139947
NM_001171011.1,NM_028122.4,NM_001171010.1	solute carrier family 14 (urea transporter), member 1	Slc14a1	1.64406	0.0103282
NM_026639.2	ADP-ribosyltransferase 4	Art4	1.64542	0.00247716
NM_177704.2	synaptotagmin-like 5	Sytl5	1.6484	0.0489119
NM_001039160.2,NM_029000.3|XM_003084722.1,XM_001478507.2,XM_001478498.2|NR_030720.1|NR_030719.1	GTPase, very large interferon inducible 1|predicted gene 4070|very large inducible GTPase 1 pseudogene|very large inducible GTPase 1 pseudogene	Gvin1|Gm4070|Gm8989|Gm8979	1.65069	0.0254531
NM_011228.1	RAB33A, member of RAS oncogene family	Rab33a	1.65216	0.0360247
NM_011349.3	sema domain, immunoglobulin domain (Ig), short basic domain, secreted, (semaphorin) 3F	Sema3f	1.65517	0.00665177
NM_144830.3	transmembrane protein 106A	Tmem106a	1.6552	0.0163533
NM_029653.2,NM_134062.1	death associated protein kinase 1	Dapk1	1.65534	0.0197098
NM_177135.4	RIKEN cDNA D830030K20 gene	D830030K20Rik	1.65592	0.0465701
NM_009802.2	carbonic anhydrase 6	Car6	1.65824	0.0498018
XM_003084521.1,XM_003086271.1	predicted gene 10724	Gm10724	1.65875	0.0329152
NM_009403.3	tumor necrosis factor (ligand) superfamily, member 8	Tnfsf8	1.66477	0.00688955
NM_010225.2	forkhead box F2	Foxf2	1.66515	0.0283935
NM_001190911.1,NM_026324.3,NM_001190914.1,NM_001190912.1	kin of IRRE like 3 (Drosophila)	Kirrel3	1.66643	0.00300377
NM_001099298.2	sodium channel, voltage-gated, type II, alpha 1	Scn2a1	1.66805	0.0162646
NM_001004363.1	NUAK family, SNF1-like kinase, 1	Nuak1	1.67202	0.0401131
NM_178695.5	proline rich Gla (G-carboxyglutamic acid) 4 (transmembrane)	Prrg4	1.67446	0.0222385
NM_146998.1	olfactory receptor 195	Olfr195	1.67839	0.00961524
NM_172476.4	transmembrane channel-like gene family 7	Tmc7	1.67927	0.0455256
NM_033321.3	purinergic receptor P2X, ligand-gated ion channel, 5	P2rx5	1.68366	0.00721694
NM_007992.2,NM_001081437.1	fibulin 2	Fbln2	1.68581	0.0401314
NM_138942.3	dopamine beta hydroxylase	Dbh	1.68613	0.0390717
NM_010016.2	CD55 antigen	Cd55	1.68805	0.0289583
NM_001110315.1,NM_008440.3	kinesin family member 1A	Kif1a	1.68869	0.0269883
NM_013603.2	metallothionein 3	Mt3	1.68957	0.0278207
NM_001135093.1	Kruppel-like factor 14	Klf14	1.69018	0.000992968
NM_007937.3	Eph receptor A5	Epha5	1.6943	0.0279521
NM_173773.1	oogenesin 4	Oog4	1.69934	0.00335455
NM_146178.2	coiled-coil domain containing 106	Ccdc106	1.7011	0.027863
NM_146189.3	myosin binding protein C, fast-type	Mybpc2	1.70845	0.0406977
NM_024414.2	syntaxin 1B	Stx1b	1.7091	0.00757464
NM_001110240.1,NM_172426.2	solute carrier family 24 (sodium/potassium/calcium exchanger), member 2	Slc24a2	1.71022	0.00324585
NM_007807.4	cytochrome b-245, beta polypeptide	Cybb	1.71082	0.0246947
NM_001025570.1	paired related homeobox 1	Prrx1	1.71165	0.000912498
NM_010465.2	homeobox C6	Hoxc6	1.71188	0.0264909
NM_178254.3	transcription factor-like 5 (basic helix-loop-helix)	Tcfl5	1.71389	0.0134644
NM_013667.2	solute carrier family 22 (organic cation transporter), member 2	Slc22a2	1.71572	0.028188
NM_177873.2	HFM1, ATP-dependent DNA helicase homolog (S. cerevisiae)	Hfm1	1.71821	0.0134829
NM_001130693.1	guanylate cyclase 2d	Gucy2d	1.72361	0.0326017
NM_030614.2	fibroblast growth factor 16	Fgf16	1.72498	0.0160216
NM_009130.3,NM_001164790.1	secretogranin III	Scg3	1.7269	0.006241
NM_001146329.1	SH3-binding domain kinase family, member 2	Sbk2	1.72815	0.0449637
NM_001003952.1	seminal vesicle antigen-like 3	Sval3	1.74264	0.0278605
NM_001110315.1,NM_008440.3	kinesin family member 1A	Kif1a	1.75223	0.0039864
NM_023814.4	T-box18	Tbx18	1.75313	0.0200926
NM_001143765.1	synaptonemal complex central element protein 1	Syce1	1.75422	0.0488594
NM_010924.2	nicotinamide N-methyltransferase	Nnmt	1.76072	0.00910931
NM_016960.2,NM_001159738.1	chemokine (C-C motif) ligand 20	Ccl20	1.76477	0.0085337
NM_010167.4	eyes absent 4 homolog (Drosophila)	Eya4	1.76697	0.0233958
NM_027762.3	trichohyalin-like 1	Tchhl1	1.76911	0.010771
NM_147110.1	olfactory receptor 570	Olfr570	1.77068	0.00632557
NM_022322.2	tenomodulin	Tnmd	1.77802	0.0445169
NM_054064.3	pregnancy-specific glycoprotein 29	Psg29	1.78796	0.0160691
NM_207583.2	family with sequence similarity 5, member B	Fam5b	1.80015	0.0265682
NM_178731.5,NR_027323.1	leucine rich repeat transmembrane neuronal 4	Lrrtm4	1.80768	0.0255223
NM_001127263.1,NM_001127261.1,NM_001127265.1	transformation related protein 63	Trp63	1.80873	0.022372
NM_011044.2	phosphoenolpyruvate carboxykinase 1, cytosolic	Pck1	1.80938	0.0177381
NM_001114663.1	phospholipase C-like 1	Plcl1	1.8104	0.0263587
NM_013653.3	chemokine (C-C motif) ligand 5	Ccl5	1.81205	0.0263871
NM_008272.3	homeobox C9	Hoxc9	1.81487	0.0169369
NM_053134.3	protocadherin beta 9	Pcdhb9	1.81629	0.045578
NM_182930.2,NM_001160268.1	pleckstrin homology domain containing, family A member 6	Plekha6	1.82074	0.0339326
NM_009474.5	urate oxidase	Uox	1.82414	0.00556324
NM_146189.3	myosin binding protein C, fast-type	Mybpc2	1.84157	0.0482522
NM_001038624.1	resistance to inhibitors of cholinesterase 3 homolog (C. elegans)	Ric3	1.84506	0.0217989
NM_007755.4	cytoplasmic polyadenylation element binding protein 1	Cpeb1	1.84659	0.0149118
NM_198193.2	retinoic acid early transcript 1E	Raet1e	1.84681	0.00480795
NM_013734.1	ATPase, Na+/K+ transporting, alpha 4 polypeptide	Atp1a4	1.86373	0.0257654
NM_001001452.1	taste receptor, type 2, member 143	Tas2r143	1.87338	0.0202293
NM_008871.2	serine (or cysteine) peptidase inhibitor, clade E, member 1	Serpine1	1.87365	0.0208208
NM_008420.3	potassium voltage gated channel, Shab-related subfamily, member 1	Kcnb1	1.87441	0.00461499
NM_001040611.1,NM_130877.2	paternally expressed 10	Peg10	1.87537	0.00363366
NM_011454.1	serine (or cysteine) peptidase inhibitor, clade B, member 6b	Serpinb6b	1.87565	0.0018681
NM_001040426.3,NM_172444.4	thrombospondin, type I, domain containing 4	Thsd4	1.89093	0.00162705
NM_011023.3	orthodenticle homolog 1 (Drosophila)	Otx1	1.8956	0.024924
NM_175678.3	neuropeptide S receptor 1	Npsr1	1.90176	0.0238485
NM_173370.3	CDP-diacylglycerol synthase 1	Cds1	1.9032	0.005267
NM_146917.2	olfactory receptor 1179	Olfr1179	1.92015	0.0117479
NM_007552.4	Bmi1 polycomb ring finger oncogene	Bmi1	1.92852	0.00416251
NM_207675.2,NM_001025600.1,NM_207676.2,NM_018770.3	cell adhesion molecule 1	Cadm1	1.93054	0.0436679
NM_025989.3	glycoprotein 2 (zymogen granule membrane)	Gp2	1.93942	0.0117622
NM_001114153.1|NM_001100465.1|NM_001081669.2|NM_029203.2|NM_001099316.1|NM_001099318.1|NM_001085356.1|NM_001085348.1	reproductive homeobox 2G|reproductive homeobox 2H|reproductive homeobox 2D|reproductive homeobox 2A|reproductive homeobox 2B|reproductive homeobox 2C|reproductive homeobox 2F|reproductive homeobox 2E	Rhox2g|Rhox2h|Rhox2d|Rhox2a|Rhox2b|Rhox2c|Rhox2f|Rhox2e	1.95401	0.0321642
NM_001079932.3	tripartite motif-containing 72	Trim72	1.95901	0.0190958
NM_028182.1	SH2 domain containing 4A	Sh2d4a	1.9638	0.0275402
NM_170593.3	dispatched homolog 2 (Drosophila)	Disp2	1.96498	0.0207933
NM_177779.3	coiled-coil domain containing 42	Ccdc42	1.96808	0.0237361
NM_172951.3	syntrophin, gamma 2	Sntg2	1.99193	0.000778111
NM_022435.2	trans-acting transcription factor 5	Sp5	1.99523	0.0233393
NM_177320.2	phosphoinositide-3-kinase, regulatory subunit 5, p101	Pik3r5	2.01064	0.00230367
NM_023622.4	ral guanine nucleotide dissociation stimulator-like 3	Rgl3	2.0201	0.000669143
NM_008002.4	fibroblast growth factor 10	Fgf10	2.02679	0.0266319
NM_008371.4	interleukin 7	Il7	2.04304	0.0385333
NM_029253.1	activating transcription factor 7 interacting protein 2	Atf7ip2	2.06123	0.0159424
NM_030707.3	Fc receptor-like S, scavenger receptor	Fcrls	2.06207	0.0424887
XM_001472320.2	nuclear pore complex protein Nup93-like	LOC100039128	2.06398	0.0169353
NM_011839.3	mab-21-like 2 (C. elegans)	Mab21l2	2.06601	0.000222919
NM_010205.2,NM_001166363.1,NM_001166362.1,NM_001166361.1	fibroblast growth factor 8	Fgf8	2.06997	0.0396482
NM_028421.1	zinc finger CCCH type, antiviral 1	Zc3hav1	2.08006	0.000291319
NM_001185153.1,NM_015785.2	zona pellucida binding protein	Zpbp	2.09904	0.0161692
NM_010134.3	engrailed 2	En2	2.10161	0.0188037
NM_011127.2,NM_175686.3	paired related homeobox 1	Prrx1	2.11331	0.000425404
XM_982603.3	predicted gene 8005	Gm8005	2.14064	0.0367097
NM_001083957.1	carbonic anhydrase 1	Car1	2.16002	0.00304122
NM_023860.1	keratin associated protein 5-3	Krtap5-3	2.1637	0.0168533
NM_029774.1,NM_028921.2	tubulin tyrosine ligase-like family, member 11	Ttll11	2.17277	0.0217486
NM_001136068.1	killer cell lectin-like receptor subfamily C, member 1	Klrc1	2.2017	0.0156698
NM_146385.1	olfactory receptor 1347	Olfr1347	2.2102	0.00100815
NM_008354.3	interleukin 12 receptor, beta 2	Il12rb2	2.25573	0.0328037
NM_007376.4	pregnancy zone protein	Pzp	2.25691	0.000387916
NM_001145937.1,NM_011857.3	odd Oz/ten-m homolog 3 (Drosophila)	Odz3	2.26965	0.00113865
NM_001168260.1,NM_001017983.2	FAD-dependent oxidoreductase domain containing 2	Foxred2	2.28309	0.0185252
NM_033615.2	a disintegrin and metallopeptidase domain 33	Adam33	2.28981	0.0254175
NM_009877.2	cyclin-dependent kinase inhibitor 2A	Cdkn2a	2.29691	0.0156356
NM_008664.2	myomesin 2	Myom2	2.3041	0.0443313
NM_001081306.1	protein tyrosine phosphatase, receptor type Z, polypeptide 1	Ptprz1	2.30707	0.0405157
NM_001011777.2	olfactory receptor 1042	Olfr1042	2.32116	0.0109476
NM_001145937.1,NM_011857.3	odd Oz/ten-m homolog 3 (Drosophila)	Odz3	2.34479	2.52686e-05
NM_138652.2	ATPase, H+/K+ transporting, nongastric, alpha polypeptide	Atp12a	2.3518	0.0352905
NM_207631.1	olfactory receptor 1321	Olfr1321	2.36696	0.049656
NM_009575.2	zinc finger protein of the cerebellum 3	Zic3	2.36855	0.000298578
NM_008900.2	POU domain, class 3, transcription factor 3	Pou3f3	2.36947	6.47006e-05
NM_027892.2	protein phosphatase 1, regulatory (inhibitor) subunit 12A	Ppp1r12a	2.38096	0.0365843
NM_033652.5	LIM homeobox transcription factor 1 alpha	Lmx1a	2.41138	0.020103
NM_001040654.1,NM_009877.2	cyclin-dependent kinase inhibitor 2A	Cdkn2a	2.42088	0.0107683
NM_025453.3	transmembrane 4 L six family member 20	Tm4sf20	2.45074	0.0270625
NM_001081253.1	F-box protein 43	Fbxo43	2.46715	0.0035143
NM_024449.5	sclerostin	Sost	2.49228	0.0431331
NM_027374.3	peptidylprolyl isomerase (cyclophilin)-like 3	Ppil3	2.51881	0.037002
XR_105059.1,XR_107793.1	predicted gene 7932	Gm7932	2.52607	0.0319738
NM_010056.2,NM_198854.1	distal-less homeobox 5	Dlx5	2.52757	0.00384178
NM_177634.1	histocompatibility 2, M region locus 10.4	H2-M10.4	2.53194	0.00552559
NM_001167673.1	prostate and testis expressed E	Pate-e	2.5537	0.00141766
NR_015462.1	expressed sequence AI314831	AI314831	2.61227	0.0252442
NM_009323.2	T-box 15	Tbx15	2.61904	0.0115435
XR_108020.1,XR_106150.1	predicted gene 3134	Gm3134	2.64961	0.0120779
NM_199252.2	unc-93 homolog A (C. elegans)	Unc93a	2.65648	0.0484073
NM_013661.2	sema domain, seven thrombospondin repeats (type 1 and type 1-like), transmembrane domain (TM) and short cytoplasmic domain, (semaphorin) 5B	Sema5b	2.75914	0.000260112
NM_023903.1	lipase, family member M	Lipm	2.78427	0.00889814
NM_007539.2	bradykinin receptor, beta 1	Bdkrb1	2.79502	0.00145802
NM_010056.2	distal-less homeobox 5	Dlx5	2.8456	0.00167334
NM_027990.3	LY6/PLAUR domain containing 6B	Lypd6b	2.89522	0.0018661
NM_007670.4	cyclin-dependent kinase inhibitor 2B (p15, inhibits CDK4)	Cdkn2b	2.90267	0.000726018
NM_172469.3	chloride intracellular channel 6	Clic6	2.9451	0.000422215
NM_033615.2,NM_001163529.1	a disintegrin and metallopeptidase domain 33	Adam33	3.17689	0.0148613
NM_001164682.1,NM_145143.3	membrane protein, palmitoylated 4 (MAGUK p55 subfamily member 4)	Mpp4	3.17865	0.00208211
NM_201366.1	predicted gene 1631	Gm1631	3.1917	0.0434165
NM_025834.3	protein Z, vitamin K-dependent plasma glycoprotein	Proz	3.24614	0.0343803
XR_104773.1,XR_107439.1	predicted gene 9928	Gm9928	3.3838	0.0233065
NM_021451.2	phorbol-12-myristate-13-acetate-induced protein 1	Pmaip1	3.4535	0.0149457
NM_001007580.1	fibronectin type III domain containing 3C1	Fndc3c1	3.52637	0.000700507
NM_001033281.3	PR domain containing 6	Prdm6	3.6241	0.0351672
NM_011912.3	ventral anterior homeobox containing gene 2	Vax2	3.83303	0.00333485
NM_007526.4	BarH-like homeobox 1	Barx1	3.8745	0.00315652
NM_030708.2	zinc finger homeodomain 4	Zfhx4	3.91754	0.00593366
NM_008329.2	interferon activated gene 204	Ifi204	4.02572	0.0334052
NM_023113.4	aspartoacylase	Aspa	4.03849	0.00806332
NM_178634.2,NM_153409.5	cysteine-serine-rich nuclear protein 3	Csrnp3	4.68492	5.38404e-07
NM_146329.1	olfactory receptor 642	Olfr642	5.1581	0.0372538
NM_153529.1	neuritin 1	Nrn1	5.55392	0.0133612
NM_021459.4	ISL1 transcription factor, LIM/homeodomain	Isl1	5.67708	6.52895e-05
NM_001163767.1,NM_001163768.1,NM_026100.3	Tctex1 domain containing 1	Tctex1d1	5.89062	0.00696959
NM_001177589.1	predicted gene 3985	Gm3985	5.96297	0.0183644
NM_173770.4	family with sequence similarity 69, member C	Fam69c	6.02076	0.00604708
NM_026329.2	polymerase (RNA) II (DNA directed) polypeptide G	Polr2g	6.38848	0.0497229
NM_001177652.1	predicted gene 5886	Gm5886	7.99016	0.0234178
NM_013627.4	paired box gene 6	Pax6	8.17245	0.00993378
NM_007903.3	endothelin 3	Edn3	9.56007	0.0405194
NM_020565.2	sulfotransferase family 3A, member 1	Sult3a1	11.2476	0.0434422
NM_144841.3	orthodenticle homolog 2 (Drosophila)	Otx2	12.8632	0.019329
NM_010750.3	mab-21-like 1 (C. elegans)	Mab21l1	13.0434	0.00157563
NM_030596.3	desmoglein 3	Dsg3	33.6088	0.00829504
