# Supplementary material for: Conditional Ablation of Ezh2 in Murine Hearts Reveals Its Essential Roles in Endocardial Cushion Formation, Cardiomyocyte Proliferation and Survival
Source: PLoS One. 2012 Feb 1;7(2):e31005. doi: 10.1371/journal.pone.0031005 (PMC3270034; doi:10.1371/journal.pone.0031005)
Supplement: Table S2 — Significantly down-regulated genes in the Ezh2 mutant hearts at E16.5 as analyzed by microarray (n = 3 for WT and Ezh2-cKO, respectively). The threshold of fold change was set at<or = 0.75. (XLS) [file pone.0031005.s002.xls]

## Sheet: down<=0.75 for pub
	Supplemental Table 2: Significantly down-regulated genes in the Ezh2 mutant hearts at E16.5 as analyzed by microarray (n=3 for WT and Ezh2-cKO, respectively). The threshold of fold change was set at < or = 0.75.
RefSeq	Description	Gene_symbol	fold changes	P value
NM_181348.4	prune homolog 2 (Drosophila)	Prune2	0.0166633	0.0138105
NM_013563.3	interleukin 2 receptor, gamma chain	Il2rg	0.074648	0.0167422
NM_016702.2	alanine-glyoxylate aminotransferase	Agxt	0.119861	0.0346789
NM_019697.3	potassium voltage-gated channel, Shal-related family, member 2	Kcnd2	0.173608	6.59701e-05
NM_010014.2	disabled homolog 1 (Drosophila)	Dab1	0.211136	0.0349982
NM_198865.1	SLIT and NTRK-like family, member 5	Slitrk5	0.293693	0.0050736
NM_009700.2	aquaporin 4	Aqp4	0.379058	0.00919195
NM_025574.3	phosphatidylinositol glycan anchor biosynthesis, class Y	Pigy	0.391153	0.0119653
NM_011800.4	cadherin 20	Cdh20	0.397832	1.25647e-05
NM_026459.3	coiled-coil domain containing 70	Ccdc70	0.400197	0.0212359
NM_181073.3	pleckstrin homology domain containing, family H (with MyTH4 domain) member 1	Plekhh1	0.40884	0.00100801
NM_144828.1	protein phosphatase 1, regulatory (inhibitor) subunit 1B	Ppp1r1b	0.42077	0.00973929
NM_013518.4	fibroblast growth factor 9	Fgf9	0.42397	0.00242763
NM_207275.1	barrier to autointegration factor 2	Banf2	0.430876	0.0476796
NM_001081971.1	predicted gene 1337	Gm1337	0.445541	0.000923946
NM_025758.4	ankyrin repeat and SOCS box-containing 17	Asb17	0.454	0.0305193
NM_009710.4	ADP-ribosyltransferase 1	Art1	0.45995	0.00155244
NM_183335.2	immunoglobulin superfamily, member 1	Igsf1	0.470089	0.00532115
NM_146808.2	olfactory receptor 1240	Olfr1240	0.470186	0.00543243
NM_008217.4	hyaluronan synthase 3	Has3	0.480375	0.0315445
NM_001037928.3	predicted gene 11992	Gm11992	0.483723	0.0411504
NM_175606.3	HOP homeobox	Hopx	0.488235	0.0120328
NM_177671.5	Eph receptor A10	Epha10	0.489509	0.0187632
NM_009657.3	aldolase C, fructose-bisphosphate	Aldoc	0.497926	0.0296166
NM_029231.4	proline, glutamic acid and leucine rich protein 1	Pelp1	0.500029	0.0346558
NM_001167906.1,NM_001099332.2	CD101 antigen	Cd101	0.504173	0.00126899
NM_021316.4	cell cycle exit and neuronal differentiation 1	Cend1	0.507764	0.00014593
NM_198250.1	leucine rich repeat containing 4B	Lrrc4b	0.508848	0.00546078
NM_022723.2	signal peptide, CUB domain, EGF-like 1	Scube1	0.512833	0.0164477
NM_007831.3	deleted in colorectal carcinoma	Dcc	0.518001	0.0037931
NM_181591.3	thioredoxin domain containing 3 (spermatozoa)	Txndc3	0.528951	0.00242864
NM_001013382.2	leucine rich repeat containing 52	Lrrc52	0.534436	0.0114657
NM_177611.3	pleckstrin and Sec7 domain containing 4	Psd4	0.545651	0.0289936
NM_013590.4	lysozyme 1	Lyz1	0.552592	0.0176693
NM_144879.2,NR_027352.1	vasohibin 2	Vash2	0.565047	0.000850834
NM_011889.2	septin 3	Sept3	0.569018	0.00894336
NM_181591.3,NM_001167909.1	thioredoxin domain containing 3 (spermatozoa)	Txndc3	0.569209	0.00498246
NM_001033212.2	reprimo-like	Rprml	0.570847	0.00889419
NM_145840.3	regulator of G-protein signalling 9 binding protein	Rgs9bp	0.57252	0.00884483
NM_022983.4	lysophosphatidic acid receptor 3	Lpar3	0.584041	0.00387794
NM_146075.2	LEM domain containing 2	Lemd2	0.584103	0.0234289
NM_001136073.1,NM_010899.2	nuclear factor of activated T-cells, cytoplasmic, calcineurin-dependent 2	Nfatc2	0.584401	0.0298462
NM_177576.3	Sad1 and UNC84 domain containing 3	Sun3	0.585559	0.0331073
NM_021391.3	protein phosphatase 1, regulatory (inhibitor) subunit 1A	Ppp1r1a	0.585828	0.000267299
NM_001080971.1	tubulin, beta 1	Tubb1	0.586691	0.0246464
NM_028351.3	R-spondin 3 homolog (Xenopus laevis)	Rspo3	0.587442	0.0198004
NM_009700.2	aquaporin 4	Aqp4	0.589888	0.00958951
NM_010212.3	four and a half LIM domains 2	Fhl2	0.590625	0.0295639
NM_001167751.1	coiled-coil domain containing 132	Ccdc132	0.59471	0.0106798
NM_001080933.1	ankyrin-repeat and fibronectin type III domain containing 1	Ankfn1	0.596309	0.0342167
NM_145711.4	thymocyte selection-associated high mobility group box	Tox	0.60074	0.00414279
NM_013518.4	fibroblast growth factor 9	Fgf9	0.602022	0.037126
NM_013904.1	hairy/enhancer-of-split related with YRPW motif 2	Hey2	0.606735	0.0224402
NM_029988.2	phosphatidylinositol glycan anchor biosynthesis, class H	Pigh	0.607007	0.00197809
NM_011235.3	RAD51-like 3 (S. cerevisiae)	Rad51l3	0.618621	0.000895106
NM_011618.1	troponin T1, skeletal, slow	Tnnt1	0.622197	0.000427516
NM_001164087.1,NM_001164086.1,NM_011983.2	homer homolog 2 (Drosophila)	Homer2	0.623243	0.00233936
NM_024291.3	kyphoscoliosis peptidase	Ky	0.630402	0.0319651
NM_153288.3	neuropeptide B	Npb	0.630607	0.0259698
NM_023689.2	sparc/osteonectin, cwcv and kazal-like domains proteoglycan 3	Spock3	0.630662	0.0485591
NM_177591.4,NM_183336.2	immunoglobulin superfamily, member 1	Igsf1	0.633634	0.0391758
NM_027543.3	G-protein coupled receptor 173	Gpr173	0.63625	0.0379388
NM_001164087.1,NM_001164086.1,NM_011983.2	homer homolog 2 (Drosophila)	Homer2	0.636588	0.000199694
NM_013813.1	erythrocyte protein band 4.1-like 3	Epb4.1l3	0.646932	0.000523968
NM_008747.2	neurotensin receptor 2	Ntsr2	0.647459	0.0185343
NM_018788.3	exostoses (multiple)-like 3	Extl3	0.650459	0.000686976
NM_146197.4,NM_001177978.1,NM_001177977.1	acyl-CoA synthetase medium-chain family member 2	Acsm2	0.651925	0.0477924
NM_011197.3	prostaglandin F2 receptor negative regulator	Ptgfrn	0.657609	0.0385295
NM_007906.2	eukaryotic translation elongation factor 1 alpha 2	Eef1a2	0.658718	0.0116981
NM_026122.4,NM_175074.2	high mobility group nucleosomal binding domain 3	Hmgn3	0.661431	0.00827029
NM_001164087.1,NM_001164086.1,NM_011983.2	homer homolog 2 (Drosophila)	Homer2	0.662023	0.0192476
NM_009237.2	SRY-box containing gene 3	Sox3	0.663068	0.000645938
NM_198302.2	RNA binding motif protein 11	Rbm11	0.663106	0.0299097
NM_133236.2	glucocorticoid induced transcript 1	Glcci1	0.665154	0.0295807
NM_024285.2	blood vessel epicardial substance	Bves	0.666103	0.0239689
NM_001083935.1,NM_011199.2,NM_001083936.1	parathyroid hormone 1 receptor	Pth1r	0.666323	0.00572857
NM_019681.3	neuronal calcium sensor 1	Ncs1	0.666366	0.0460242
NM_008102.3	GTP cyclohydrolase 1	Gch1	0.669358	0.0226561
NM_009667.2	adenosine monophosphate deaminase 3	Ampd3	0.671587	0.0288859
NM_175493.4,NM_001177674.1,NM_001177673.1	G protein-coupled receptor 68	Gpr68	0.675766	0.00168262
NM_011158.3	protein kinase, cAMP dependent regulatory, type II beta	Prkar2b	0.678439	0.0156773
NM_008742.3,NM_001164034.1,NM_001164035.1	neurotrophin 3	Ntf3	0.679138	0.0217777
NM_009437.4	thiosulfate sulfurtransferase, mitochondrial	Tst	0.679283	0.0322471
NM_022982.2	reticulon 4 receptor	Rtn4r	0.679848	0.0288039
NM_207654.2,NM_010109.3	ephrin A5	Efna5	0.681249	0.047264
NM_011934.4,NM_001159500.1	estrogen related receptor, beta	Esrrb	0.684382	0.0267871
NM_009023.3	receptor-associated protein of the synapse	Rapsn	0.684447	0.0488935
NM_001033500.3	WD repeat domain 72	Wdr72	0.687604	0.0436911
NM_001195006.1,NM_145602.3	N-myc downstream regulated gene 4	Ndrg4	0.688542	0.0368248
XM_138861.6,XM_001473553.1	cell division cycle 20 homolog B (S. cerevisiae)	Cdc20b	0.688644	0.032497
NM_007498.3	activating transcription factor 3	Atf3	0.690206	0.035622
NM_001166365.2,NM_030167.4,NM_001166583.1	family with sequence similarity 122, member B	Fam122b	0.693939	0.01489
NM_008481.2	laminin, alpha 2	Lama2	0.69471	0.0121985
NM_001081112.1	ankyrin repeat domain 26	Ankrd26	0.699024	1.05618e-05
NM_029837.1,NM_001143683.1	metallophosphoesterase domain containing 2	Mpped2	0.699956	0.046745
NM_001079883.1,NM_021399.2	B-cell leukemia/lymphoma 11B	Bcl11b	0.700338	0.0414862
NM_013705.1	zinc finger protein 30	Zfp30	0.700687	0.00962042
NM_009738.3	butyrylcholinesterase	Bche	0.705255	0.0180225
NM_001136077.1	ectonucleotide pyrophosphatase/phosphodiesterase 2	Enpp2	0.707505	0.0364199
NM_001085421.1	testis-specific protein, Y-encoded-like 5	Tspyl5	0.707604	0.0251973
NM_001114332.1	solute carrier family 16 (monocarboxylic acid transporters), member 10	Slc16a10	0.71159	0.00921725
NM_175501.2	a disintegrin-like and metallopeptidase (reprolysin type) with thrombospondin type 1 motif, 12	Adamts12	0.713241	0.0029653
NM_030075.2	kelch domain containing 8B	Klhdc8b	0.713567	0.00261437
XR_105169.1,XR_107955.1	ectopic ossification 1	Etos1	0.713825	0.0105071
NM_177708.5	reticulon 4 receptor-like 1	Rtn4rl1	0.714463	0.0476391
NM_009287.4	stromal interaction molecule 1	Stim1	0.716168	0.0151729
NM_010350.2	glutamate receptor, ionotropic, NMDA2C (epsilon 3)	Grin2c	0.718166	0.0428731
NM_001160368.1,NM_178779.4	ring finger protein 152	Rnf152	0.719384	0.0340576
NM_001101471.1	A kinase (PRKA) anchor protein 5	Akap5	0.720585	0.0446542
NM_001141965.1,NM_026425.3	N(alpha)-acetyltransferase 20, NatB catalytic subunit	Naa20	0.720629	0.00430469
NM_025693.3	transmembrane protein 41a	Tmem41a	0.724978	0.0319388
NM_028491.1	RIKEN cDNA 1700040L02 gene	1700040L02Rik	0.725339	0.0320909
NM_207681.2,NM_207680.2,NM_009754.3	BCL2-like 11 (apoptosis facilitator)	Bcl2l11	0.726521	0.0134792
NM_172563.3	hepatic leukemia factor	Hlf	0.727029	0.0497523
XM_003085556.1,XM_205565.6,XM_003086463.1,XM_918262.3	radial spoke head 10 homolog B (Chlamydomonas)	Rsph10b2	0.727603	0.0105576
XR_105456.1,XR_105457.1,XR_106694.1	predicted gene 4419	Gm4419	0.728108	0.0428194
NM_177244.3	FAST kinase domains 1	Fastkd1	0.729608	0.0360584
NM_021389.5,NM_001135728.1,NM_001135727.1	SH3-domain kinase binding protein 1	Sh3kbp1	0.730787	0.0169297
NM_025934.2	RIO kinase 2 (yeast)	Riok2	0.730981	0.0290813
NM_026122.4	high mobility group nucleosomal binding domain 3	Hmgn3	0.731427	0.0164107
NM_021415.4,NM_001163691.1	calcium channel, voltage-dependent, T type, alpha 1H subunit	Cacna1h	0.731805	0.00509566
NM_015825.2	SH3-binding domain glutamic acid-rich protein	Sh3bgr	0.731838	0.0281939
NM_031260.2	Moloney leukemia virus 10-like 1	Mov10l1	0.732512	0.0256748
NM_025712.4	sorting nexin 31	Snx31	0.733732	0.0358533
NM_001146689.1,NM_007971.2	enhancer of zeste homolog 2 (Drosophila)	Ezh2	0.733919	0.0443406
NM_207558.2	olfactory receptor 750	Olfr750	0.734246	0.0096314
NM_001025576.3	coiled-coil domain containing 141	Ccdc141	0.736107	0.0481982
NM_207654.2,NM_010109.3	ephrin A5	Efna5	0.736115	0.0135871
NM_011882.2	ribonuclease L (2', 5'-oligoisoadenylate synthetase-dependent)	Rnasel	0.736423	0.0279105
NM_181419.3	zinc finger protein 599	Zfp599	0.736526	0.0436017
NM_010664.2	keratin 18	Krt18	0.739024	0.0434627
NM_025638.2	glycerophosphodiester phosphodiesterase domain containing 1	Gdpd1	0.739256	0.019853
NM_001081407.1	phospholipase B1	Plb1	0.741738	0.00118744
NM_009838.1	chaperonin containing Tcp1, subunit 6a (zeta)	Cct6a	0.746991	0.0137699
NM_177914.3	diacylglycerol kinase kappa	Dgkk	0.747799	0.0442322
